# Supplementary material for: Use of micro‐CT to determine tracheobronchial airway geometries in three strains of mice used in inhalation toxicology as disease models
Source: Anat Rec (Hoboken). 2021 Mar 6;304(9):2050–67. doi: 10.1002/ar.24596 (PMC8451890; doi:10.1002/ar.24596)
Supplement: Supplementary file 5 — DATA S1: Supporting information. [file AR-304-2050-s004.zip]

Archive with 24 entries (24 files):
- AR_24596_Cast_1_data.csv
- AR_24596_Cast_1_dataByGeneration.csv
- AR_24596_Cast_10_data.csv
- AR_24596_Cast_10_dataByGeneration.csv
- AR_24596_Cast_11_data.csv
- AR_24596_Cast_11_dataByGeneration.csv
- AR_24596_Cast_12_data.csv
- AR_24596_Cast_12_dataByGeneration.csv
- AR_24596_Cast_2_data.csv
- AR_24596_Cast_2_dataByGeneration.csv
- AR_24596_Cast_3_data.csv
- AR_24596_Cast_3_dataByGeneration.csv
- AR_24596_Cast_4_data.csv
- AR_24596_Cast_4_dataByGeneration.csv
- AR_24596_Cast_5_data.csv
- AR_24596_Cast_5_dataByGeneration.csv
- AR_24596_Cast_6_data.csv
- AR_24596_Cast_6_dataByGeneration.csv
- AR_24596_Cast_7_data.csv
- AR_24596_Cast_7_dataByGeneration.csv
- AR_24596_Cast_8_data.csv
- AR_24596_Cast_8_dataByGeneration.csv
- AR_24596_Cast_9_data.csv
- AR_24596_Cast_9_dataByGeneration.csv
