# Supplementary material for: Use of micro‐CT to determine tracheobronchial airway geometries in three strains of mice used in inhalation toxicology as disease models
Source: Anat Rec (Hoboken). 2021 Mar 6;304(9):2050–67. doi: 10.1002/ar.24596 (PMC8451890; doi:10.1002/ar.24596)
Supplement: Supplementary file 5 — DATA S1: Supporting information. [file AR-304-2050-s004.zip › AR_24596_Cast_1_data.csv]

####################################################
# Date : 22/07/2020
# Cast # : 1
# Cast code : no6
# Strain : Balb/c
# Sex : M
# Age (days) : 67
# Body Mass (g): 24.4
# Length (cm) : 9.5
# Circumference (cm) at foreamrs : 7.3
# Circumference (cm) at Xyphoid : 7.6
####################################################
# Notes:
# Manual and Automated morphometry measurements of the first 6 generations
#
# Man = manual
# Aut = Automated
# D = Diameter [mm]
# L = Length [mm]
# A = Branch Angle [deg]
# Ag = Angle to gravity [deg]
####################################################
Branch ID	D Man	L Man	A Man	Ag Man	D Aut	L Aut	A Aut	Ag Aut
1	1.40				1.42		0.00	90.00
11	1.40	4.00	15.00		1.38	2.79	23.02	104.22
12	1.05	5.50	25.00		1.18	4.67	35.01	122.96
111	1.30	3.00	0.00		1.23	1.93	9.49	106.70
112	0.80	2.00	30.00		0.72	1.53	36.66	87.53
121	1.40	0.50	5.00		1.28	1.17	13.02	131.56
122	1.00	1.50	75.00		0.71	1.44	64.45	99.74
1111	1.30	0.10	0.00		1.23	0.19	35.84	141.10
1112	0.70	1.50	45.00		0.88	1.67	50.02	57.34
1121	0.70	0.15	0.00		0.73	0.36	19.35	78.84
1122	0.30	0.40	15.00		0.33	0.61	62.85	134.31
1211	1.00	0.15	0.00		1.37	0.16	28.03	154.54
1212	0.50	0.50	40.00		0.55	1.08	46.51	91.71
1221	0.50	0.50	0.00		0.71	0.40	65.97	90.96
1222	0.40	0.45	85.00		0.60	0.51	17.50	114.09
11111	1.30	0.70	0.00		1.15	1.04	27.42	127.76
11112	0.80	2.50	45.00		0.84	1.67	40.12	109.59
11121	0.65	0.70	10.00		0.88	0.46	47.70	100.65
11122	0.50	0.60	65.00		0.76	0.81	27.95	31.98
11211	0.70	0.50	0.00		0.72	0.84	16.33	87.85
11212	0.45	0.60	90.00		0.55	0.82	74.18	25.89
11221	0.40	0.30	15.00		0.26	0.75	19.11	116.39
11222	0.35	0.70	20.00		0.26	0.33	62.99	162.66
12111	1.00	0.50	0.00		1.07	0.91	26.25	130.49
12112	0.30	0.70	80.00		0.40	0.81	44.36	160.62
12121	0.50	0.10	5.00		0.54	0.46	17.24	101.63
12122	0.30	0.50	85.00		0.26	0.39	81.46	58.73
12211	0.40	0.60	15.00		0.51	0.37	16.64	74.77
12212	0.30	0.30	35.00		0.35	0.62	62.59	151.88
12221	0.40	0.30	40.00		0.54	0.74	37.68	76.85
12222	0.30	0.30	45.00		0.31	0.54	41.55	145.17
111111	1.20	1.20	0.00		1.15	0.66	60.48	139.37
111112	0.40	0.60	90.00		1.07	0.94	17.94	114.82
111121	0.80	2.50	7.00		0.68	0.72	10.48	107.08
111122	0.40	0.60	50.00		0.37	0.78	59.11	130.53
111211	0.65	0.90	5.00		0.49	0.51	13.04	90.36
111212	0.20	0.60	90.00		0.15	0.50	73.65	134.85
111221	0.40	0.50	0.00		0.73	0.74	12.69	26.15
111222	0.20	0.25	65.00		0.24	1.63	69.03	92.52
112111	0.60	0.60	0.00		0.72	0.08	32.07	95.40
112112	0.30	0.70	60.00		0.34	0.52	56.56	73.18
112121	0.50	1.00	50.00		0.55	0.06	27.69	3.48
112122	0.40	0.50	40.00		0.36	0.47	54.31	79.56
112211	0.40	0.30	0.00		0.21	0.19	35.03	81.38
112212	0.20	0.20	85.00		0.20	0.26	58.56	153.43
112221	0.30	0.50	60.00		0.26	0.08	33.52	156.15
112222	0.20	0.60	70.00		0.19	0.27	40.05	124.41
121111	0.90	0.60	15.00		0.94	0.80	24.02	142.49
121112	0.60	1.00	20.00		0.60	1.02	35.83	111.24
121121	0.30	0.60	0.00		0.40	0.10	48.63	132.61
121122	0.20	0.50	90.00		0.38	0.49	43.10	128.96
121211	0.50	0.80	0.00		0.48	0.49	22.54	88.41
121212	0.30	0.50	90.00		0.24	0.42	64.25	124.37
121221	0.30	0.20	25.00		0.26	0.18	24.42	81.01
121222	0.20	0.40	35.00		0.22	0.26	66.17	18.73
122111	0.40	0.20	5.00		0.38	0.53	21.55	80.24
122112	0.30	0.30	30.00		0.26	1.21	26.92	90.76
122121	0.25	0.30	45.00		0.27	0.28	24.20	137.05
122122	0.20	0.20	60.00		0.16	0.85	47.20	107.52
122211	0.30	0.30	0.00		0.51	0.33	25.55	51.67
122212	0.25	0.30	80.00		0.28	0.57	52.07	124.74
122221	0.30	0.30	0.00		0.21	0.56	26.67	171.00
122222	0.20	0.20	90.00		0.19	0.51	34.88	112.62
