# Supplementary material for: Use of micro‐CT to determine tracheobronchial airway geometries in three strains of mice used in inhalation toxicology as disease models
Source: Anat Rec (Hoboken). 2021 Mar 6;304(9):2050–67. doi: 10.1002/ar.24596 (PMC8451890; doi:10.1002/ar.24596)
Supplement: Supplementary file 5 — DATA S1: Supporting information. [file AR-304-2050-s004.zip › AR_24596_Cast_10_data.csv]

####################################################
# Date : 22/07/2020
# Cast # : 10
# Cast code : 920173
# Strain : ApoE-/-
# Sex : F
# Age (days) : 126-140
# Body Mass (g): 23.4
# Length (cm) : 9.8
# Circumference (cm) at foreamrs : 7.1
# Circumference (cm) at Xyphoid : 7
####################################################
# Notes:
# Manual and Automated morphometry measurements of the first 6 generations
#
# Man = manual
# Aut = Automated
# D = Diameter [mm]
# L = Length [mm]
# A = Branch Angle [deg]
# Ag = Angle to gravity [deg]
####################################################
Branch ID	D Man	L Man	A Man	Ag Man	D Aut	L Aut	A Aut	Ag Aut
1	1.35	7.80		90.00	1.30		0.00	90.00
11	1.80	4.50	5.00	115.00	1.75	3.24	33.55	118.85
12	1.30	4.00	20.00	115.00	1.21	4.96	48.00	136.22
111	2.00	2.00	10.00	115.00	2.12	1.62	8.56	114.62
112	0.70	2.50	15.00		0.83	1.79	44.93	98.70
121	1.60	2.50	15.00		1.66	0.87	17.13	151.85
122	0.70	2.00	40.00		0.63	1.32	62.51	108.15
1111	2.00	0.10	0.00		2.12	0.10	6.91	112.56
1112	1.00	3.00	50.00		0.95	2.21	74.43	49.09
1121	0.60	0.50	55.00		0.71	0.72	22.49	120.47
1122	0.50	0.40	90.00		0.60	0.78	72.37	43.75
1211	1.50	0.50	0.00		1.66	0.65	4.12	150.74
1212	0.30	1.00	90.00		0.25	1.11	52.92	155.19
1221	0.50	0.10	0.00		0.63	0.22	53.58	102.67
1222	0.40	0.50	90.00		0.49	0.34	43.90	123.07
11111	1.70	3.00	20.00		1.84	2.79	12.04	117.91
11112	1.20	3.00	15.00		1.24	1.96	40.30	98.60
11121	1.00	0.30	30.00		0.95	0.14	43.97	43.86
11122	0.40	0.30	60.00		0.82	0.55	67.19	76.00
11211	0.60	0.30	0.00		0.72	0.55	28.34	92.34
11212	0.25	0.35	65.00		0.31	0.54	85.95	153.58
11221	0.50	0.40	0.00		0.59	0.41	44.97	87.59
11222	0.40	0.50	45.00		0.48	0.61	47.87	53.84
12111	1.20	1.00	0.00		1.26	1.01	11.86	154.74
12112	0.50	1.50	45.00		0.65	1.11	42.68	117.45
12121	0.30	0.20	0.00		0.25	0.03	66.52	135.70
12122	0.20	0.30	45.00		0.25	0.24	79.75	82.96
12211	0.50	0.20	0.00		0.41	0.46	43.64	79.32
12212	0.30	0.70	40.00		0.36	0.66	41.69	141.54
12221	0.40	0.60	0.00		0.51	0.70	27.28	113.94
12222	0.30	0.40	65.00		0.11	0.44	43.27	102.12
111111	1.50	0.50	0.00		1.61	0.89	8.79	125.99
111112	0.70	0.70	60.00		0.70	0.91	72.63	54.58
111121	1.00	0.70	30.00		1.24	0.86	116.98	21.96
111122	0.50	0.80	55.00		1.16	0.90	30.16	119.96
111211	0.90	0.60	0.00		0.90	0.55	58.81	93.85
111212	0.20	0.50	80.00		0.88	0.68	35.29	29.92
111221	0.40	0.50	0.00		0.21	0.08	63.78	39.71
111222	0.20	0.40	45.00		0.18	0.29	81.83	153.46
112111	0.55	0.10	0.00		0.73	0.14	30.96	98.21
112112	0.40	0.60	75.00		0.32	0.52	62.61	84.89
112121	0.25	0.50	10.00		0.32	0.21	26.36	151.93
112122	0.20	0.40	40.00		0.27	0.29	63.37	102.33
112211	0.50	0.30	0.00		0.25	0.66	7.93	80.61
112212	0.15	0.30	90.00		0.21	0.53	39.36	104.67
112221	0.40	0.35	0.00		0.52	0.37	21.81	50.90
112222	0.25	0.25	60.00		0.30	0.51	80.29	130.19
121111	1.00	0.50	5.00		1.18	0.67	16.10	139.91
121112	0.40	0.60	50.00		0.35	0.94	52.88	152.08
121121	0.50	0.40	0.00		0.63	0.45	26.00	131.02
121122	0.20	0.30	45.00		0.32	0.32	61.26	74.42
121211	0.30	0.35	0.00		0.26	0.50	40.59	116.59
121212	0.20	0.30	45.00		0.22	0.32	51.70	146.82
121221	0.20	0.20	0.00		0.23	0.14	41.95	81.31
121222	0.15	0.20	50.00		0.10	0.45	58.55	24.79
122111	0.50	0.35	0.00		0.39	0.52	19.35	72.53
122112	0.15	0.30	90.00		0.26	0.35	52.69	58.91
122121	0.30	0.25	10.00		0.32	0.38	36.28	124.58
122122	0.20	0.50	30.00		0.26	0.34	61.65	80.34
122211	0.40	0.40	10.00		0.50	0.09	14.45	99.49
122212	0.20	0.35	30.00		0.19	0.34	77.54	116.25
122221	0.30	0.25	0.00
122222	0.10	0.25	75.00
