# Supplementary material for: Use of micro‐CT to determine tracheobronchial airway geometries in three strains of mice used in inhalation toxicology as disease models
Source: Anat Rec (Hoboken). 2021 Mar 6;304(9):2050–67. doi: 10.1002/ar.24596 (PMC8451890; doi:10.1002/ar.24596)
Supplement: Supplementary file 5 — DATA S1: Supporting information. [file AR-304-2050-s004.zip › AR_24596_Cast_11_data.csv]

####################################################
# Date : 22/07/2020
# Cast # : 11
# Cast code : 920180
# Strain : ApoE-/-
# Sex : F
# Age (days) : 126-140
# Body Mass (g): 25.5
# Length (cm) : 10.3
# Circumference (cm) at foreamrs : 7.2
# Circumference (cm) at Xyphoid : 6.8
####################################################
# Notes:
# Manual and Automated morphometry measurements of the first 6 generations
#
# Man = manual
# Aut = Automated
# D = Diameter [mm]
# L = Length [mm]
# A = Branch Angle [deg]
# Ag = Angle to gravity [deg]
####################################################
Branch ID	D Man	L Man	A Man	Ag Man	D Aut	L Aut	A Aut	Ag Aut
1	1.35	10.00		90.00	1.47		0.00	90.00
11	2.35	4.00	8.00	125.00	1.92	3.82	28.83	113.72
12	1.55	6.30	25.00	125.00	1.47	5.95	35.20	123.40
111	2.10	2.00	30.00		2.26	1.90	8.31	118.91
112	0.70	3.00	10.00		0.77	1.75	41.98	95.01
121	1.85	3.70	0.00	125.00	1.81	2.07	19.61	139.57
122	0.80	2.00	45.00		0.77	1.50	48.22	125.42
1111	2.20	0.20	0.00		2.26	0.02	30.19	106.46
1112	1.10	2.80	30.00		0.89	2.16	75.87	47.49
1121	0.70	0.50	50.00		0.84	0.89	19.78	97.35
1122	0.45	0.70	110.00		0.56	0.79	69.29	28.17
1211	1.60	0.20	5.00		1.81	0.46	17.02	143.81
1212	0.70	1.00	45.00		0.56	1.32	39.16	125.42
1221	0.80	0.30	10.00		0.73	0.56	43.79	164.44
1222	0.40	0.50	70.00		0.39	0.59	50.63	108.54
11111	1.90	3.50	10.00		1.87	2.66	17.33	119.38
11112	1.40	3.00	15.00		1.19	2.92	51.58	113.58
11121	1.00	0.40	45.00		0.92	0.59	64.01	31.83
11122	0.30	0.70	45.00		0.30	0.53	33.56	80.78
11211	0.70	0.60	30.00		0.89	0.54	12.80	90.61
11212	0.25	0.50	60.00		0.28	0.65	105.76	152.49
11221	0.45	0.70	20.00		0.55	0.51	33.01	60.89
11222	0.30	1.00	30.00		0.45	0.58	74.62	72.13
12111	1.50	1.00	10.00		1.81	0.70	63.81	144.56
12112	0.50	1.00	90.00		1.36	1.53	12.47	140.14
12121	0.70	0.40	0.00		0.59	0.96	37.77	161.10
12122	0.40	0.35	75.00		0.26	0.35	62.64	83.19
12211	0.80	0.50	0.00		0.73	0.10	19.72	171.97
12212	0.40	0.90	60.00		0.11	0.74	83.58	81.37
12221	0.40	0.40	30.00		0.39	0.02	80.33	118.10
12222	0.35	0.50	50.00		0.31	0.56	85.29	128.20
111111	1.40	0.40	0.00		1.87	0.98	72.88	147.07
111112	0.70	0.80	45.00		1.83	0.55	8.02	111.36
111121	0.90	0.70	15.00		0.92	1.08	20.95	134.50
111122	0.50	0.80	10.00		0.37	1.10	58.39	125.47
111211	0.70	0.90	0.00		0.79	0.58	24.83	13.78
111212	0.35	1.00	55.00		0.48	0.54	49.53	80.23
111221	0.30	0.15	0.00		0.33	0.23	72.66	35.77
111222	0.20	0.30	90.00		0.29	0.27	73.04	97.56
112111	0.70	0.10	0.00		0.89	0.02	17.50	106.46
112112	0.20	0.50	90.00		0.31	0.70	81.49	81.61
112121	0.25	0.30	0.00		0.28	0.35	39.78	167.04
112122	0.20	0.50	50.00		0.23	0.28	40.03	112.66
112211	0.45	0.25	0.00		0.49	0.58	48.67	27.39
112212	0.20	0.60	50.00		0.22	0.44	33.03	90.41
112221	0.30	0.30	0.00		0.45	0.36	58.95	121.99
112222	0.15	0.25	45.00		0.45	0.61	52.16	30.53
121111	1.20	0.50	15.00		1.81	0.31	31.42	115.13
121112	0.50	1.25	25.00		0.25	0.69	53.78	159.02
121121	0.40	0.70	45.00		1.36	0.13	71.17	114.81
121122	0.30	0.40	30.00		1.36	0.22	26.11	136.19
121211	0.40	0.40	0.00		0.59	0.04	28.20	170.55
121212	0.20	0.30	45.00		0.10	0.50	104.51	61.65
121221	0.40	0.30	0.00		0.28	0.25	43.82	113.27
121222	0.25	0.65	45.00		0.16	0.23	71.12	33.00
122111	0.80	0.20	0.00		0.73	0.24	59.93	120.37
122112	0.10	0.45	90.00		0.32	0.60	16.90	162.78
122121	0.30	0.70	20.00
122122	0.20	0.30	45.00
122211	0.40	0.10	0.00		0.38	0.57	60.49	126.41
122212	0.20	0.60	45.00		0.10	0.41	93.23	84.27
122221	0.30	0.45	15.00		0.35	0.10	33.08	141.21
122222	0.20	0.40	30.00		0.19	0.44	40.64	117.07
