# Supplementary material for: Use of micro‐CT to determine tracheobronchial airway geometries in three strains of mice used in inhalation toxicology as disease models
Source: Anat Rec (Hoboken). 2021 Mar 6;304(9):2050–67. doi: 10.1002/ar.24596 (PMC8451890; doi:10.1002/ar.24596)
Supplement: Supplementary file 5 — DATA S1: Supporting information. [file AR-304-2050-s004.zip › AR_24596_Cast_12_data.csv]

####################################################
# Date : 22/07/2020
# Cast # : 12
# Cast code : 920251
# Strain : ApoE-/-
# Sex : F
# Age (days) : 280-294
# Body Mass (g): 23.6
# Length (cm) : 10
# Circumference (cm) at foreamrs : 6.6
# Circumference (cm) at Xyphoid : 7.3
####################################################
# Notes:
# Manual and Automated morphometry measurements of the first 6 generations
#
# Man = manual
# Aut = Automated
# D = Diameter [mm]
# L = Length [mm]
# A = Branch Angle [deg]
# Ag = Angle to gravity [deg]
####################################################
Branch ID	D Man	L Man	A Man	Ag Man	D Aut	L Aut	A Aut	Ag Aut
1	1.40			90.00	1.39		0.00	90.00
11	2.25	4.50	10.00	100.00	2.08	3.63	26.26	104.46
12	1.40	6.50	20.00	100.00	1.39	5.33	27.97	113.43
111	2.25	1.90	10.00	100.00	2.08	1.66	45.24	92.44
112	0.70	2.00	25.00		2.33	1.90	16.77	109.47
121	2.00	2.00	5.00		1.90	1.74	15.36	124.89
122	0.60	2.00	45.00		0.66	1.48	47.42	102.44
1111	2.10	1.00	0.00	100.00	0.80	0.87	27.68	118.51
1112	1.30	3.00	20.00	85.00	0.62	0.80	74.59	61.09
1121	0.70	0.50	50.00		2.33	0.24	32.68	79.95
1122	0.70	0.50	90.00		1.93	2.13	21.36	114.56
1211	1.40	1.50	0.00		1.90	0.50	17.94	141.29
1212	0.70	1.80	35.00		0.76	1.35	45.27	94.38
1221	0.60	0.50	0.00		0.66	0.64	25.18	127.57
1222	0.40	0.60	90.00		0.46	0.65	83.02	103.19
11111	2.00	1.90	10.00		0.75	0.65	14.06	105.18
11112	0.90	2.50	75.00		0.36	0.51	92.02	149.37
11121	0.90	0.20	0.00		0.52	0.63	49.83	90.26
11122	0.40	1.00	30.00		0.51	0.66	40.49	87.34
11211	0.70	0.35	0.00		1.29	2.67	33.11	110.68
11212	0.30	0.70	90.00		0.87	1.82	86.86	44.73
11221	0.40	1.00	30.00		1.93	0.45	7.93	118.64
11222	0.35	0.80	30.00		0.30	1.09	65.40	149.84
12111	1.20	0.60	0.00		1.32	1.56	19.18	123.60
12112	0.50	0.80	50.00		0.32	1.05	42.32	168.16
12121	0.70	1.00	0.00		0.73	0.55	26.95	117.04
12122	0.35	0.40	90.00		0.30	0.52	66.32	65.43
12211	0.60	0.70	0.00		0.63	0.90	49.15	78.47
12212	0.15	0.40	85.00		0.30	0.62	24.16	145.98
12221	0.40	0.30	30.00		0.45	0.03	51.24	152.92
12222	0.30	0.50	55.00		0.28	0.73	60.51	66.36
111111	2.00	1.00	0.00		0.77	0.31	18.55	95.14
111112	0.20	0.70	0.00	180.00	0.39	0.70	66.95	104.47
111121	0.90	1.00	0.00		0.32	0.26	40.62	147.08
111122	0.20	0.70	90.00		0.28	0.36	47.91	119.00
111211	0.90	0.30	0.00		0.54	0.23	25.37	65.26
111212	0.10	0.50	90.00		0.33	0.51	65.45	155.49
111221	0.40	0.50	0.00		0.45	0.49	41.17	47.08
111222	0.10	0.30	90.00		0.30	0.45	29.74	114.47
112111	0.70	0.50	0.00		1.27	0.08	37.09	120.24
112112	0.10	0.40	90.00		0.50	1.08	60.53	121.66
112121	0.30	0.30	0.00		0.99	0.25	53.96	51.01
112122	0.20	0.20	85.00		0.22	0.87	64.11	46.17
112211	0.40	0.50	0.00		1.93	1.33	10.07	127.57
112212	0.30	0.30	60.00		0.70	1.11	51.23	70.58
112221	0.35	0.30	0.00		0.30	0.12	23.01	168.92
112222	0.20	0.30	20.00		0.24	0.28	95.44	72.12
121111	1.20	0.10	0.00		1.32	0.04	58.12	131.18
121112	0.50	1.80	30.00		0.62	1.28	32.76	111.85
121121	0.40	0.30	20.00		0.32	0.17	86.36	90.31
121122	0.30	0.60	95.00		0.28	0.55	66.98	103.74
121211	0.50	0.50	0.00		0.73	0.49	57.44	148.72
121212	0.30	0.55	70.00		0.77	0.41	18.01	99.04
121221	0.35	0.40	35.00		0.32	0.46	47.37	112.80
121222	0.20	0.50	45.00		0.26	0.25	81.58	24.20
122111	0.60	0.15	0.00		0.68	0.11	32.54	49.34
122112	0.30	0.60	25.00		0.29	0.56	57.87	128.68
122121	0.15	0.20	10.00		0.30	0.08	40.89	106.90
122122	0.10	0.15	45.00		0.28	0.28	39.65	166.44
122211	0.40	0.20	0.00		0.41	0.73	71.87	81.34
122212	0.20	0.40	70.00		0.35	0.53	41.68	147.67
122221	0.25	0.10	0.00		0.27	0.36	14.36	80.24
122222	0.15	0.25	90.00		0.10	0.50	71.42	112.46
