# Supplementary material for: Use of micro‐CT to determine tracheobronchial airway geometries in three strains of mice used in inhalation toxicology as disease models
Source: Anat Rec (Hoboken). 2021 Mar 6;304(9):2050–67. doi: 10.1002/ar.24596 (PMC8451890; doi:10.1002/ar.24596)
Supplement: Supplementary file 5 — DATA S1: Supporting information. [file AR-304-2050-s004.zip › AR_24596_Cast_2_data.csv]

####################################################
# Date : 22/07/2020
# Cast # : 2
# Cast code : no7
# Strain : Balb/c
# Sex : M
# Age (days) : 67
# Body Mass (g): 25.9
# Length (cm) : 9.7
# Circumference (cm) at foreamrs : 7.3
# Circumference (cm) at Xyphoid : 7.8
####################################################
# Notes:
# Manual and Automated morphometry measurements of the first 6 generations
#
# Man = manual
# Aut = Automated
# D = Diameter [mm]
# L = Length [mm]
# A = Branch Angle [deg]
# Ag = Angle to gravity [deg]
####################################################
Branch ID	D Man	L Man	A Man	Ag Man	D Aut	L Aut	A Aut	Ag Aut
1	1.40				1.16		0.00	90.00
11	1.30	3.35	5.00		1.27	2.89	15.19	98.82
12	1.00	5.50	20.00		0.94	5.33	36.29	125.49
111	1.30	2.10	0.00		1.26	2.08	7.68	106.50
112	0.50	1.80	30.00		0.48	1.46	38.38	75.57
121	1.20	1.70	0.00		1.25	0.75	13.26	137.83
122	0.70	1.50	40.00		0.61	1.37	60.19	130.96
1111	1.30	0.40	0.00		1.26	0.22	12.27	117.06
1112	0.90	1.80	45.00		0.89	1.60	69.14	37.46
1121	0.70	1.00	15.00		0.67	0.98	10.33	75.60
1122	0.50	0.60	90.00		0.56	0.66	67.87	26.17
1211	1.20	0.60	0.00		1.24	0.72	4.76	137.77
1212	0.40	0.50	70.00		0.29	1.14	52.12	164.65
1221	0.50	0.80	0.00		0.50	0.87	24.82	148.45
1222	0.40	0.40	50.00		0.41	0.42	54.00	114.14
11111	1.10	1.00	0.00		1.10	0.93	30.91	120.86
11112	0.90	1.00	45.00		0.84	1.43	25.24	118.69
11121	0.70	0.30	45.00		0.68	0.43	50.91	13.51
11122	0.30	0.30	45.00		0.35	0.64	24.20	50.61
11211	0.60	0.80	15.00		0.67	0.20	1.74	75.29
11212	0.30	0.35	30.00		0.11	0.55	66.93	138.65
11221	0.50	0.35	0.00		0.57	0.22	36.23	10.86
11222	0.40	0.20	60.00		0.24	0.46	53.97	79.95
12111	1.00	1.10	5.00		1.06	1.10	17.73	133.29
12112	0.40	0.70	30.00		0.51	0.75	47.74	132.94
12121	0.40	0.20	0.00		0.30	0.07	29.88	164.15
12122	0.20	0.20	90.00		0.13	0.66	72.84	107.00
12211	0.50	0.25	5.00		0.48	0.84	26.59	123.33
12212	0.20	0.20	90.00		0.27	0.42	47.79	162.52
12221	0.40	0.10	0.00		0.39	0.41	11.62	119.55
12222	0.30	0.20	60.00		0.26	0.47	65.51	135.34
111111	1.00	1.30	5.00		1.10	0.61	67.99	139.54
111112	0.30	0.50	90.00		1.14	0.77	14.98	111.88
111121	0.70	0.70	30.00		0.71	0.41	14.34	124.20
111122	0.30	0.80	25.00		0.30	0.64	49.40	114.03
111211	0.70	0.60	10.00		0.70	0.62	17.31	11.72
111212	0.20	0.40	75.00		0.15	0.51	56.56	68.82
111221	0.30	0.30	0.00		0.45	0.04	31.51	58.84
111222	0.20	0.30	90.00		0.19	0.42	97.60	101.42
112111	0.50	0.80	15.00		0.67	0.06	13.26	73.83
112112	0.40	0.90	30.00		0.26	0.63	80.53	82.86
112121	0.25	0.50	0.00		0.13	0.15	53.46	141.70
112122	0.20	0.50	90.00		0.10	0.36	100.06	114.26
112211	0.50	0.60	45.00		0.40	0.67	37.60	30.51
112212	0.20	0.30	30.00		0.40	0.57	45.53	47.59
112221	0.40	0.60	0.00		0.21	0.30	23.83	62.82
112222	0.20	0.30	60.00		0.18	0.24	47.18	123.00
121111	0.80	0.50	30.00		1.09	0.07	34.97	152.90
121112	0.40	0.80	20.00		0.21	0.61	65.53	100.45
121121	0.40	0.60	0.00		0.57	0.37	30.90	160.96
121122	0.20	0.20	90.00		0.23	0.37	56.96	80.77
121211	0.40	0.20	0.00		0.27	0.29	9.13	164.08
121212	0.30	0.40	45.00		0.21	0.32	55.17	128.44
121221	0.10	0.15	25.00
121222	0.10	0.10	50.00
122111	0.40	0.30	0.00		0.48	0.28	76.67	52.03
122112	0.20	0.40	90.00		0.55	0.08	28.50	123.59
122121	0.20	0.20	0.00		0.27	0.07	46.31	141.82
122122	0.20	0.10	90.00		0.17	0.63	35.10	135.04
122211	0.30	0.40	5.00		0.35	0.42	17.32	134.54
122212	0.20	0.20	80.00		0.19	0.67	53.63	86.11
122221	0.20	0.20	35.00		0.22	0.24	18.40	152.55
122222	0.20	0.20	30.00		0.19	0.63	44.56	103.56
