# Supplementary material for: Use of micro‐CT to determine tracheobronchial airway geometries in three strains of mice used in inhalation toxicology as disease models
Source: Anat Rec (Hoboken). 2021 Mar 6;304(9):2050–67. doi: 10.1002/ar.24596 (PMC8451890; doi:10.1002/ar.24596)
Supplement: Supplementary file 5 — DATA S1: Supporting information. [file AR-304-2050-s004.zip › AR_24596_Cast_2_dataByGeneration.csv]

####################################################
# Date : 22/07/2020
# Cast # : 2
# Cast code : no7
# Strain : Balb/c
# Sex : M
# Age (days) : 67
# Body Mass (g): 25.9
# Length (cm) : 9.7
# Circumference (cm) at foreamrs : 7.3
# Circumference (cm) at Xyphoid : 7.8
####################################################
# Notes:
# Averaged Manual and Automated morphometry measurements on the first 6 generations
#
# Man = manual
# Aut = Automated
# std = standard deviation
# D = Diameter [mm]
# L = Length [mm]
# A = Branch Angle [deg]
# Ag = Angle to gravity [deg]
####################################################
D Man	D Man std	L Man	L Man std	A Man	A Man std	Ag Man	Ag Man std	D Aut	D Aut std	L Aut	L Aut std	A Aut	A Aut std	Ag Aut	Ag Aut std
1.40								1.16				0.00		90.00
1.15	0.21	4.42	1.52	12.50	10.61			1.10	0.23	4.11	1.72	25.74	14.92	112.16	18.86
0.93	0.39	1.78	0.25	17.50	20.62			0.90	0.41	1.41	0.55	29.88	24.22	112.72	28.18
0.74	0.36	0.76	0.47	33.75	35.13			0.73	0.37	0.83	0.43	36.91	26.76	102.66	51.19
0.51	0.28	0.45	0.34	32.50	31.25			0.50	0.30	0.60	0.35	38.11	20.73	105.41	47.00
0.36	0.21	0.47	0.27	37.00	34.41			0.40	0.29	0.40	0.22	44.14	24.41	104.13	40.10
