# Supplementary material for: Use of micro‐CT to determine tracheobronchial airway geometries in three strains of mice used in inhalation toxicology as disease models
Source: Anat Rec (Hoboken). 2021 Mar 6;304(9):2050–67. doi: 10.1002/ar.24596 (PMC8451890; doi:10.1002/ar.24596)
Supplement: Supplementary file 5 — DATA S1: Supporting information. [file AR-304-2050-s004.zip › AR_24596_Cast_3_data.csv]

####################################################
# Date : 22/07/2020
# Cast # : 3
# Cast code : 12-21-05-no8
# Strain : AJ
# Sex : M
# Age (days) : 79
# Body Mass (g): 25.21
# Length (cm) : 9.0
# Circumference (cm) at foreamrs : 6.7
# Circumference (cm) at Xyphoid : 7.2
####################################################
# Notes:
# Manual and Automated morphometry measurements of the first 6 generations
#
# Man = manual
# Aut = Automated
# D = Diameter [mm]
# L = Length [mm]
# A = Branch Angle [deg]
# Ag = Angle to gravity [deg]
####################################################
Branch ID	D Man	L Man	A Man	Ag Man	D Aut	L Aut	A Aut	Ag Aut
1	1.30	8.30		90.00	1.39		0.00	90.00
11	1.90	3.50	10.00	105.00	1.54	3.26	19.24	100.79
12	1.25	5.70	45.00	100.00	1.11	5.31	26.04	113.96
111	1.60	3.00	5.00	105.00	1.45	2.71	5.87	99.54
112	0.90	2.50	50.00	100.00	0.81	1.54	44.84	74.78
121	1.50	0.60	10.00	100.00	1.42	0.59	17.38	129.44
122	0.60	1.50	75.00	120.00	0.71	1.34	82.17	80.00
1111	1.60	0.10	0.00	105.00	1.45	0.07	25.86	123.89
1112	1.00	2.00	35.00	45.00	0.87	1.76	68.78	31.44
1121	0.70	0.30	10.00		0.86	0.53	17.97	59.47
1122	0.60	0.80	60.00		0.29	0.70	81.83	113.53
1211	1.30	0.70	0.00	100.00	1.42	0.66	80.72	148.63
1212	0.30	1.00	85.00	140.00	1.39	0.53	18.97	114.94
1221	0.50	0.80	30.00		0.71	0.16	70.53	103.14
1222	0.40	1.20	70.00		0.50	0.87	34.12	81.54
11111	1.50	1.50	0.00	110.00	1.39	0.96	37.32	122.99
11112	1.10	2.30	35.00	120.00	0.94	1.76	34.11	104.58
11121	0.70	1.00	0.00		0.70	0.67	30.50	38.65
11122	0.40	0.70	45.00		0.45	0.67	56.32	75.19
11211	0.70	1.50	0.00		0.69	0.92	33.04	86.82
11212	0.30	0.40	55.00	135.00	0.60	0.77	71.12	13.35
11221	0.50	0.90	25.00		0.26	0.33	54.53	81.29
11222	0.40	0.50	30.00		0.24	0.37	61.38	174.76
12111	1.00	0.90	0.00	100.00	0.29	0.64	24.50	155.06
12112	0.60	1.10	60.00		0.14	0.80	56.04	113.28
12121	0.25	0.60	15.00		1.06	1.27	30.76	134.97
12122	0.20	0.50	30.00		0.79	1.09	42.92	104.66
12211	0.40	0.60	0.00		0.46	0.70	47.57	59.08
12212	0.30	0.60	90.00		0.42	0.79	23.89	122.88
12221	0.40	1.10	35.00		0.44	0.74	14.44	75.46
12222	0.35	0.70	45.00		0.21	0.42	76.29	76.60
111111	1.40	1.00	0.00	110.00	1.35	1.24	19.33	106.24
111112	0.40	1.00	80.00	140.00	0.43	0.91	65.49	131.06
111121	0.80	0.80	45.00	45.00	0.81	0.77	27.61	82.12
111122	0.30	0.70	20.00	110.00	0.35	0.92	53.05	114.98
111211	0.60	0.90	0.00		0.62	0.11	7.47	42.18
111212	0.20	0.75	75.00		0.15	0.79	88.91	71.34
111221	0.40	0.20	0.00		0.45	0.13	25.29	81.93
111222	0.20	0.60	60.00		0.23	0.51	67.74	101.04
112111	0.70	0.20	0.00		0.69	0.13	2.52	86.95
112112	0.20	0.40	90.00		0.19	0.71	87.75	174.56
112121	0.30	0.35	30.00		0.53	0.38	52.16	65.39
112122	0.20	0.20	50.00		0.48	0.84	40.92	27.68
112211	0.50	0.15	0.00		0.23	0.27	41.13	92.91
112212	0.30	0.45	90.00		0.15	0.77	48.05	91.12
112221	0.40	0.60	0.00		0.19	0.39	39.23	135.54
112222	0.30	0.40	45.00		0.17	0.33	37.47	147.70
121111	1.00	0.90	0.00	100.00	0.25	0.47	26.26	163.17
121112	0.40	0.60	70.00	120.00	0.22	0.24	59.29	96.01
121121	0.50	0.50	40.00		0.15	0.11	41.43	78.11
121122	0.40	0.85	40.00		0.12	0.36	89.02	53.18
121211	0.20	0.20	10.00		1.06	0.54	75.32	133.58
121212	0.10	0.30	70.00		0.98	0.87	11.79	125.14
121221	0.20	0.20	0.00		0.69	0.29	21.18	118.12
121222	0.10	0.25	50.00		0.26	0.48	88.32	56.20
122111	0.40	0.40	5.00		0.46	0.17	79.71	46.01
122112	0.20	0.40	80.00		0.36	0.87	12.51	52.53
122121	0.20	0.35	30.00		0.35	0.44	40.37	103.05
122122	0.15	0.30	70.00		0.25	0.47	49.05	114.33
122211	0.40	0.15	0.00		0.38	0.31	18.79	56.67
122212	0.20	0.40	50.00		0.19	0.36	67.43	140.25
122221	0.35	0.45	10.00		0.15	0.45	28.71	76.41
122222	0.30	0.70	40.00		0.13	0.50	68.46	10.99
