# Supplementary material for: Use of micro‐CT to determine tracheobronchial airway geometries in three strains of mice used in inhalation toxicology as disease models
Source: Anat Rec (Hoboken). 2021 Mar 6;304(9):2050–67. doi: 10.1002/ar.24596 (PMC8451890; doi:10.1002/ar.24596)
Supplement: Supplementary file 5 — DATA S1: Supporting information. [file AR-304-2050-s004.zip › AR_24596_Cast_4_data.csv]

####################################################
# Date : 22/07/2020
# Cast # : 4
# Cast code : 910028
# Strain : C57BL/6
# Sex : M
# Age (days) : 84-98
# Body Mass (g): 24.4
# Length (cm) : 9.3
# Circumference (cm) at foreamrs : 7.6
# Circumference (cm) at Xyphoid : nan
####################################################
# Notes:
# Manual and Automated morphometry measurements of the first 6 generations
#
# Man = manual
# Aut = Automated
# D = Diameter [mm]
# L = Length [mm]
# A = Branch Angle [deg]
# Ag = Angle to gravity [deg]
####################################################
Branch ID	D Man	L Man	A Man	Ag Man	D Aut	L Aut	A Aut	Ag Aut
1	1.40				1.28		0.00	90.00
11	2.30	3.50	7.00		2.08	3.57	21.84	108.36
12	1.45	6.00	50.00		1.32	6.25	53.73	142.97
111	2.10	3.00	22.00		2.19	2.07	12.44	114.24
112	1.00	2.50	40.00		1.15	1.60	54.73	67.35
121	2.00	2.30	0.00		1.88	1.66	29.61	139.19
122	0.70	2.00	30.00		0.79	1.67	34.80	140.55
1111	2.00	0.50	0.00		2.38	0.44	31.88	126.16
1112	1.20	2.00	30.00		1.14	2.61	70.51	44.33
1121	0.80	1.20	0.00		0.91	1.30	29.13	96.43
1122	0.50	0.90	90.00		0.58	0.74	64.77	3.29
1211	1.80	1.00	0.00		1.88	0.18	29.78	134.95
1212	0.60	1.50	30.00		0.61	1.40	42.66	140.11
1221	0.70	0.20	0.00		0.79	0.61	67.17	89.09
1222	0.30	0.40	90.00		0.79	0.27	24.80	165.34
11111	2.00	0.40	10.00		2.01	2.56	20.45	106.77
11112	1.60	4.00	60.00		1.51	2.94	61.36	117.95
11121	1.00	0.70	15.00		0.93	0.48	37.27	35.47
11122	0.40	1.50	60.00		0.41	0.92	39.90	57.08
11211	0.80	0.50	0.00		0.84	0.62	27.90	83.42
11212	0.25	0.90	90.00		0.26	0.84	96.10	163.40
11221	0.40	1.10	0.00		0.56	0.76	14.60	17.77
11222	0.30	0.50	50.00		0.47	0.60	65.31	62.47
12111	1.10	1.40	5.00		1.33	1.10	18.31	140.35
12112	0.30	0.70	80.00		0.41	1.04	55.34	135.65
12121	0.60	0.50	30.00		0.65	0.51	16.99	150.16
12122	0.20	1.00	55.00		0.32	0.47	75.24	72.87
12211	0.50	1.30	10.00		0.40	0.63	17.17	97.93
12212	0.25	0.70	60.00		0.33	0.55	66.67	77.02
12221	0.30	0.10	0.00		0.58	1.04	34.34	132.34
12222	0.20	0.50	80.00		0.33	0.57	52.81	138.19
111111	1.10	1.10	5.00		1.57	0.94	6.70	111.91
111112	0.60	1.30	45.00		0.66	1.58	71.12	35.66
111121	1.00	1.50	0.00		1.25	0.85	13.94	128.58
111122	0.25	0.80	45.00		0.29	1.24	85.07	101.62
111211	0.80	0.50	5.00		0.81	1.04	7.83	41.08
111212	0.30	0.80	75.00		0.29	0.78	71.86	57.10
111221	0.40	0.80	0.00		0.35	0.59	41.72	19.04
111222	0.20	0.50	90.00		0.26	0.45	67.48	103.36
112111	0.80	1.00	0.00		0.81	0.65	22.75	82.39
112112	0.20	0.70	75.00		0.32	0.68	79.79	73.23
112121	0.25	0.85	10.00		0.22	0.27	70.86	122.08
112122	0.20	0.35	35.00		0.21	0.32	42.76	122.95
112211	0.35	0.60	0.00		0.52	0.43	3.50	18.69
112212	0.20	0.30	80.00		0.18	0.55	113.72	114.32
112221	0.30	0.35	0.00		0.47	0.56	28.58	51.54
112222	0.25	0.30	80.00		0.33	0.54	84.73	104.68
121111	1.00	0.40	0.00		1.16	0.64	10.26	139.85
121112	0.30	1.30	65.00		0.35	0.85	61.04	110.21
121121	0.30	0.50	15.00		0.36	0.56	40.95	165.20
121122	0.20	0.20	40.00		0.25	0.35	61.36	75.46
121211	0.50	0.40	0.00		0.58	0.68	13.51	139.20
121212	0.20	0.50	75.00		0.15	0.49	43.13	155.93
121221	0.20	0.20	0.00		0.22	0.98	52.17	99.87
121222	0.15	0.25	40.00		0.17	1.28	110.76	49.27
122111	0.50	0.40	0.00		0.39	0.33	28.31	73.25
122112	0.20	0.40	90.00		0.17	0.47	81.72	151.55
122121	0.25	0.40	30.00		0.27	0.31	23.02	55.66
122122	0.20	0.50	60.00		0.22	0.32	32.16	107.86
122211	0.30	0.45	0.00		0.55	0.41	9.80	124.77
122212	0.25	0.40	70.00		0.16	0.49	63.89	83.97
122221	0.15	0.20	0.00		0.29	0.45	56.13	84.31
122222	0.10	0.40	60.00		0.21	0.48	61.02	153.74
