# Supplementary material for: Use of micro‐CT to determine tracheobronchial airway geometries in three strains of mice used in inhalation toxicology as disease models
Source: Anat Rec (Hoboken). 2021 Mar 6;304(9):2050–67. doi: 10.1002/ar.24596 (PMC8451890; doi:10.1002/ar.24596)
Supplement: Supplementary file 5 — DATA S1: Supporting information. [file AR-304-2050-s004.zip › AR_24596_Cast_5_data.csv]

####################################################
# Date : 22/07/2020
# Cast # : 5
# Cast code : 910029
# Strain : C57BL/6
# Sex : M
# Age (days) : 91-105
# Body Mass (g): 27.5
# Length (cm) : 9.8
# Circumference (cm) at foreamrs : 6
# Circumference (cm) at Xyphoid : nan
####################################################
# Notes:
# Manual and Automated morphometry measurements of the first 6 generations
#
# Man = manual
# Aut = Automated
# D = Diameter [mm]
# L = Length [mm]
# A = Branch Angle [deg]
# Ag = Angle to gravity [deg]
####################################################
Branch ID	D Man	L Man	A Man	Ag Man	D Aut	L Aut	A Aut	Ag Aut
1	1.40				1.89		0.00	90.00
11	2.25	5.00	10.00		2.18	3.66	44.44	130.00
12	1.25	5.60	45.00		1.43	5.70	53.98	142.09
111	2.35	2.00	0.00		2.37	1.84	11.08	141.04
112	0.80	2.00	45.00		0.95	2.03	50.90	105.00
121	1.60	2.00	0.00		1.73	1.95	21.34	163.19
122	0.70	1.50	30.00		0.77	1.40	59.21	111.26
1111	2.30	0.30	0.00		2.37	0.05	6.71	143.75
1112	1.10	3.00	20.00		1.17	2.66	58.61	82.98
1121					0.84	0.94	15.10	120.03
1122					0.72	0.85	79.14	25.97
1211	1.20	1.80	5.00		1.20	1.41	16.79	171.40
1212	0.50	1.35	35.00		0.69	0.95	44.82	124.12
1221					0.79	0.33	27.69	133.81
1222					0.41	0.54	60.33	51.22
11111	1.70	3.00	0.00		1.81	2.54	23.14	137.09
11112	1.50	2.50	30.00		1.42	2.35	32.48	121.83
11121					1.09	0.40	37.33	48.68
11122					0.74	0.58	60.25	130.70
11211					0.81	0.90	5.12	116.50
11212					0.27	1.51	98.11	109.61
11221					0.56	0.69	62.03	50.74
11222					0.56	0.90	34.93	60.75
12111	1.10	0.30	0.00		1.20	0.23	19.61	158.70
12112	0.30	0.90	90.00		0.37	0.94	58.78	127.45
12121					0.69	0.44	47.98	108.92
12122					0.63	0.66	26.17	134.33
12211					0.60	1.11	35.20	115.38
12212					0.37	0.60	40.74	124.11
12221					0.41	0.36	64.24	81.92
12222					0.31	0.30	54.12	63.30
111111	1.30	1.00	0.00		1.70	0.89	5.74	142.24
111112	0.40	1.70	60.00		0.38	1.09	75.72	130.93
111121					1.16	1.12	21.89	129.28
111122					0.44	1.37	51.21	145.77
111211					0.99	0.55	25.88	24.76
111212					0.56	0.99	57.93	101.16
111221					0.52	0.29	68.30	161.00
111222					0.26	0.29	41.71	89.05
112111					0.64	0.84	30.36	145.11
112112					0.41	1.12	37.51	80.27
112121
112122
112211					0.55	0.91	45.68	7.59
112212					0.36	0.70	51.87	102.36
112221					0.43	0.74	20.33	57.24
112222					0.31	0.41	42.91	76.05
121111	1.00	0.70	0.00		1.09	0.57	7.26	165.92
121112	0.50	1.20	60.00		0.31	0.82	93.65	96.35
121121					0.37	0.05	27.80	132.32
121122					0.25	0.44	63.23	73.27
121211					0.29	0.29	29.82	138.55
121212					0.28	0.43	86.30	27.28
121221					0.58	0.96	25.62	128.83
121222					0.33	0.67	43.16	115.32
122111					0.59	0.41	18.80	98.84
122112					0.23	0.46	75.80	110.34
122121					0.31	0.43	26.29	133.29
122122					0.30	0.40	41.74	95.54
122211					0.41	0.53	48.90	59.50
122212					0.33	0.51	29.91	68.19
122221					0.24	0.44	70.80	123.39
122222					0.14	0.45	85.68	26.96
