# Supplementary material for: Use of micro‐CT to determine tracheobronchial airway geometries in three strains of mice used in inhalation toxicology as disease models
Source: Anat Rec (Hoboken). 2021 Mar 6;304(9):2050–67. doi: 10.1002/ar.24596 (PMC8451890; doi:10.1002/ar.24596)
Supplement: Supplementary file 5 — DATA S1: Supporting information. [file AR-304-2050-s004.zip › AR_24596_Cast_6_data.csv]

####################################################
# Date : 22/07/2020
# Cast # : 6
# Cast code : 920027
# Strain : C57BL/6
# Sex : F
# Age (days) : 105-119
# Body Mass (g): 30.6
# Length (cm) : 9.7
# Circumference (cm) at foreamrs : 5.3
# Circumference (cm) at Xyphoid : 6
####################################################
# Notes:
# Manual and Automated morphometry measurements of the first 6 generations
#
# Man = manual
# Aut = Automated
# D = Diameter [mm]
# L = Length [mm]
# A = Branch Angle [deg]
# Ag = Angle to gravity [deg]
####################################################
Branch ID	D Man	L Man	A Man	Ag Man	D Aut	L Aut	A Aut	Ag Aut
1	2.10			90.00	1.99			90.00
11	2.30	4.00	5.00	100.00	2.40	3.42	23.71	102.88
12	1.50	7.00	30.00	100.00	1.86	6.66	36.11	124.32
111	2.40	2.00	0.00	100.00	2.60	2.70	22.30	116.77
112	1.00	3.00	30.00	100.00	1.14	2.22	24.63	100.31
121	2.20	3.50	7.00	100.00	2.27	1.69	12.21	129.36
122	0.90	2.50	45.00		0.98	1.76	53.74	120.78
1111	2.60	0.60	0.00	100.00	2.60	0.06	19.03	98.40
1112	1.40	3.00	45.00		2.25	2.86	18.15	118.82
1121	1.00	1.20	45.00		1.19	1.13	14.96	109.81
1122	0.50	0.50	90.00		0.70	0.77	64.71	37.61
1211	1.80	0.50	0.00	100.00	2.27	0.32	12.82	132.84
1212	0.60	1.50	30.00		0.82	1.60	46.82	121.36
1221	0.70	0.20	0.00		0.98	0.02	25.21	145.87
1222	0.30	0.60	90.00		0.54	0.84	81.91	157.22
11111	2.20	3.50	0.00	100.00	1.72	3.04	27.74	115.59
11112	1.70	4.00	30.00	70.00	1.24	2.47	75.47	40.47
11121	1.10	0.20	60.00		2.25	1.09	69.94	142.40
11122	0.30	0.70	25.00		2.13	0.29	22.80	103.87
11211	1.00	0.70	5.00		1.15	0.54	5.82	112.33
11212	0.30	0.60	90.00		0.38	0.78	102.27	145.78
11221	0.50	0.40	25.00		0.68	0.61	86.99	90.12
11222	0.40	0.60	60.00		0.60	0.78	46.52	84.06
12111	1.80	1.40	0.00	100.00	2.27	1.20	65.85	155.55
12112	0.40	1.00	80.00	170.00	1.75	1.88	9.77	134.36
12121	0.80	0.70	0.00		0.84	0.39	35.47	146.08
12122	0.40	0.40	90.00		0.49	0.56	63.53	61.87
12211	0.70	0.50	0.00		0.75	0.99	35.04	115.49
12212	0.20	0.40	75.00		0.45	0.66	86.75	85.32
12221	0.30	0.40	0.00		0.35	0.22	47.00	151.40
12222	0.20	0.40	45.00		0.30	0.38	47.76	117.09
111111	2.00	0.40	0.00	100.00	1.51	0.93	26.68	142.26
111112	0.30	0.70	90.00	180.00	0.51	1.97	53.28	124.85
111121	1.10	0.70	5.00		1.24	0.64	60.01	48.33
111122	0.40	1.00	25.00		1.10	0.37	59.38	27.67
111211	1.00	0.90	0.00		2.25	0.10	67.88	141.03
111212	0.40	0.60	70.00		0.27	0.32	68.20	95.81
111221	0.30	0.30	0.00		1.77	1.35	20.82	123.29
111222	0.20	0.40	90.00		0.87	1.18	52.78	60.76
112111	0.90	0.40	0.00		1.15	0.30	10.22	112.59
112112	0.30	0.50	85.00		0.42	0.75	79.45	94.39
112121	0.30	0.40	30.00		0.38	0.02	71.24	77.48
112122	0.20	0.50	45.00		0.31	0.43	34.45	176.51
112211	0.40	0.60	0.00		0.64	0.31	28.05	115.35
112212	0.10	0.30	80.00		0.53	0.87	66.16	24.53
112221	0.40	0.70	45.00		0.50	0.37	65.89	43.76
112222	0.30	0.30	30.00		0.35	0.36	25.02	84.88
121111	1.30	0.30	0.00	100.00	2.27	0.11	63.72	132.33
121112	0.50	1.40	30.00		0.25	0.39	80.53	105.78
121121	0.40	0.50	0.00		1.75	0.04	53.05	118.41
121122	0.30	0.30	100.00		0.77	1.21	50.42	115.49
121211	0.60	0.40	5.00		0.72	1.02	39.69	116.86
121212	0.30	0.40	60.00		0.39	0.62	37.23	153.53
121221	0.30	0.30	20.00		0.49	0.03	68.26	44.51
121222	0.25	0.30	45.00		0.33	0.34	77.45	105.15
122111	0.60	0.50	0.00		0.71	0.24	25.10	96.96
122112	0.30	0.50	90.00		0.42	0.46	68.77	125.60
122121	0.20	0.30	25.00		0.47	0.17	36.99	115.62
122122	0.15	0.20	45.00		0.23	0.58	108.76	31.63
122211	0.25	0.20	30.00		0.35	0.14	15.82	166.33
122212	0.20	0.20	35.00		0.19	0.26	61.22	98.96
122221	0.20	0.25	10.00		0.33	0.07	60.34	113.92
122222	0.15	0.20	75.00		0.16	0.63	58.85	123.91
