# Supplementary material for: Use of micro‐CT to determine tracheobronchial airway geometries in three strains of mice used in inhalation toxicology as disease models
Source: Anat Rec (Hoboken). 2021 Mar 6;304(9):2050–67. doi: 10.1002/ar.24596 (PMC8451890; doi:10.1002/ar.24596)
Supplement: Supplementary file 5 — DATA S1: Supporting information. [file AR-304-2050-s004.zip › AR_24596_Cast_7_data.csv]

####################################################
# Date : 22/07/2020
# Cast # : 7
# Cast code : 920029
# Strain : C57BL/6
# Sex : F
# Age (days) : 112-126
# Body Mass (g): 23.8
# Length (cm) : 10.1
# Circumference (cm) at foreamrs : 7.1
# Circumference (cm) at Xyphoid : 7.5
####################################################
# Notes:
# Manual and Automated morphometry measurements of the first 6 generations
#
# Man = manual
# Aut = Automated
# D = Diameter [mm]
# L = Length [mm]
# A = Branch Angle [deg]
# Ag = Angle to gravity [deg]
####################################################
Branch ID	D Man	L Man	A Man	Ag Man	D Aut	L Aut	A Aut	Ag Aut
1	1.35			90.00	1.64		0.00	90.00
11	1.75	6.50	10.00	100.00	2.14	4.06	26.58	113.78
12	1.40	7.00	20.00	100.00	1.52	6.47	45.80	134.95
111	2.00	2.00	10.00	100.00	2.12	2.08	19.68	131.05
112	0.50	2.00	15.00	100.00	0.74	1.98	32.41	95.16
121	1.80	3.50	5.00	100.00	1.89	1.71	10.04	130.08
122	0.70	2.30	20.00		0.64	1.51	52.11	119.31
1111	2.00	0.30	0.00	100.00	2.12	0.15	5.91	131.83
1112	1.20	2.70	45.00	85.00	1.08	2.67	63.43	73.53
1121	0.80	0.55	45.00		0.91	0.87	24.88	102.04
1122	0.50	0.70	90.00		0.68	0.79	83.68	32.12
1211	1.70	0.30	0.00	100.00	1.72	0.49	7.18	136.39
1212	0.20	0.50	45.00	145.00	0.17	1.10	70.86	157.15
1221	0.50	0.50	0.00		0.68	0.35	31.42	148.57
1222	0.30	0.50	90.00		0.37	0.58	76.87	82.64
11111	2.00	3.50	5.00		2.04	2.85	9.30	125.72
11112	1.50	3.50	30.00	70.00	1.43	3.23	32.73	125.99
11121	1.00	0.70	0.00		0.95	0.47	35.16	88.63
11122	0.30	0.50	90.00		0.46	0.74	86.62	146.92
11211	0.80	0.40	0.00		0.97	0.46	9.30	95.06
11212	0.30	0.50	90.00		0.29	0.60	94.42	152.56
11221	0.40	0.60	0.00		0.54	0.79	34.43	55.75
11222	0.35	0.70	50.00		0.53	0.62	35.80	49.62
12111	1.20	1.20	5.00		1.26	1.22	5.74	137.41
12112	0.50	2.00	30.00		0.68	1.28	42.29	119.56
12121	0.20	0.50	15.00		0.29	0.54	47.76	147.40
12122	0.10	0.15	45.00		0.21	0.11	65.98	93.17
12211	0.50	0.20	0.00		0.64	0.93	34.60	114.17
12212	0.10	0.25	80.00		0.28	0.66	39.00	165.92
12221	0.30	0.10	15.00		0.37	0.02	111.59	29.02
12222	0.20	0.30	45.00		0.31	0.44	26.18	100.60
111111	1.70	1.00	0.00		1.76	0.97	5.90	123.36
111112	0.50	1.10	60.00		0.71	1.09	80.59	51.31
111121	1.20	1.60	0.00		1.23	1.33	16.00	141.21
111122	0.40	1.00	30.00		0.44	1.21	62.26	113.39
111211	0.80	0.60	45.00		0.81	1.11	34.92	121.43
111212	0.30	0.35	65.00		0.29	0.62	39.63	70.94
111221	0.30	0.50	0.00		0.45	0.31	22.07	125.00
111222	0.20	0.45	90.00		0.26	0.44	91.55	103.08
112111	0.50	0.50	50.00		0.96	0.32	19.13	103.50
112112	0.40	0.40	35.00		0.31	0.68	63.48	62.32
112121	0.20	0.15	25.00		0.30	0.20	41.37	164.92
112122	0.15	0.25	45.00		0.24	0.28	57.33	95.95
112211	0.35	0.40	60.00		0.39	0.35	58.41	59.35
112212	0.25	0.30	30.00		0.37	0.29	19.80	72.25
112221	0.35	0.60	0.00		0.57	0.44	32.36	17.26
112222	0.20	0.35	65.00		0.33	0.43	79.75	128.36
121111	1.20	0.50	0.00		1.24	0.41	10.66	141.96
121112	0.20	0.60	50.00		0.23	0.81	70.70	114.41
121121	0.50	0.50	0.00		0.72	0.41	22.17	141.17
121122	0.20	0.40	90.00		0.29	0.43	91.63	39.07
121211	0.20	0.25	0.00		0.26	0.28	39.86	110.19
121212	0.15	0.35	60.00		0.25	0.43	34.33	176.09
121221	0.10	0.25	50.00		0.23	0.33	42.53	79.37
121222	0.10	0.20	40.00		0.17	0.30	68.70	125.15
122111	0.50	0.30	0.00		0.53	0.41	27.60	87.48
122112	0.30	0.60	90.00		0.25	0.52	32.64	140.21
122121					0.28	0.05	90.95	75.30
122122					0.25	0.19	5.88	170.42
122211	0.30	0.20	0.00		0.32	0.33	69.66	59.44
122212	0.10	0.40	50.00		0.13	0.35	87.48	81.78
122221	0.20	0.25	30.00		0.31	0.23	123.86	135.48
122222	0.15	0.40	55.00		0.31	0.11	32.69	69.54
