# Supplementary material for: Use of micro‐CT to determine tracheobronchial airway geometries in three strains of mice used in inhalation toxicology as disease models
Source: Anat Rec (Hoboken). 2021 Mar 6;304(9):2050–67. doi: 10.1002/ar.24596 (PMC8451890; doi:10.1002/ar.24596)
Supplement: Supplementary file 5 — DATA S1: Supporting information. [file AR-304-2050-s004.zip › AR_24596_Cast_8_data.csv]

####################################################
# Date : 22/07/2020
# Cast # : 8
# Cast code : 920036
# Strain : C57BL/6
# Sex : F
# Age (days) : 112-126
# Body Mass (g): 21.7
# Length (cm) : 9.1
# Circumference (cm) at foreamrs : 5.3
# Circumference (cm) at Xyphoid : 6.7
####################################################
# Notes:
# Manual and Automated morphometry measurements of the first 6 generations
#
# Man = manual
# Aut = Automated
# D = Diameter [mm]
# L = Length [mm]
# A = Branch Angle [deg]
# Ag = Angle to gravity [deg]
####################################################
Branch ID	D Man	L Man	A Man	Ag Man	D Aut	L Aut	A Aut	Ag Aut
1	1.50			90.00	1.56			90.00
11	1.90	2.80	5.00		2.04	2.78	17.29	91.91
12	1.30	5.50	30.00		1.44	5.46	39.45	128.13
111	2.10	2.50	15.00		2.34	2.05	15.34	106.89
112	0.70	4.40	25.00		0.81	1.93	39.99	75.24
121	2.00	2.50	13.00		1.93	1.46	12.72	135.61
122	0.80	1.90	45.00		0.86	1.47	66.01	114.71
1111	2.40	0.20	0.00		2.34	0.14	27.10	97.18
1112	1.20	2.60	32.00		1.96	2.39	15.31	99.46
1121	0.70	0.55	15.00		0.84	1.04	14.77	84.17
1122	0.20	0.40	90.00		0.44	0.71	67.54	8.00
1211	1.40	0.70	0.00		1.93	0.61	17.75	142.86
1212	0.70	1.20	65.00		0.79	1.44	45.01	124.85
1221	0.80	0.30	0.00		0.86	0.24	35.40	141.94
1222	0.35	0.70	90.00		0.45	0.65	66.84	81.20
11111	1.85	2.50	0.00		1.27	2.95	9.21	106.38
11112	1.30	3.20	10.00		1.00	2.35	58.00	41.15
11121	0.90	0.20	35.00		1.96	1.08	66.26	126.59
11122	0.35	0.60	10.00		2.00	0.60	5.08	94.69
11211	0.70	0.30	0.00		0.84	0.36	9.09	75.65
11212	0.20	0.50	80.00		0.26	0.67	111.77	142.86
11221	0.50	0.50	10.00		0.50	0.50	18.12	25.89
11222	0.45	1.00	45.00		0.50	0.54	64.05	59.79
12111	1.30	0.10	0.00		1.93	0.11	48.94	167.10
12112	0.20	0.80	90.00	180.00	1.35	1.30	14.40	138.44
12121	0.60	0.40	0.00		0.92	0.38	71.33	68.91
12122	0.30	0.35	60.00		0.71	0.40	19.38	142.69
12211	0.70	0.90	0.00		0.68	1.03	38.89	104.36
12212	0.20	0.40	90.00		0.25	0.68	64.51	146.35
12221	0.35	0.60	45.00		0.44	0.37	42.35	42.79
12222	0.30	0.50	60.00		0.37	0.42	37.91	118.11
111111	1.65	0.35	0.00		1.01	0.85	31.74	138.11
111112	0.30	0.60	90.00		0.48	1.11	56.67	115.33
111121	1.00	0.40	30.00		1.04	0.46	53.24	84.12
111122	0.40	1.00	10.00		1.02	0.20	70.96	32.05
111211	0.90	0.60	0.00		0.27	0.07	61.47	146.38
111212	0.20	0.60	85.00		0.22	0.28	86.28	92.12
111221	0.30	0.30	10.00		1.55	1.21	15.31	109.99
111222	0.20	0.40	40.00		0.72	1.18	44.63	51.72
112111	0.60	0.80	0.00		0.84	0.02	70.54	86.38
112112	0.20	0.45	90.00		0.44	0.81	32.10	46.72
112121	0.20	0.40	0.00		0.23	0.27	42.45	163.54
112122	0.15	0.40	75.00		0.23	0.31	38.46	108.96
112211	0.50	0.50	0.00		0.39	0.66	22.17	25.17
112212	0.20	0.35	35.00		0.28	0.44	47.78	63.62
112221	0.45	0.50	5.00		0.52	0.30	44.25	40.90
112222	0.30	0.50	45.00		0.23	0.42	54.79	109.61
121111	1.30	0.90	0.00		1.93	0.90	44.28	133.41
121112	0.30	0.70	90.00	180.00	0.34	1.08	27.89	161.71
121121	0.20	0.40	10.00		1.35	0.82	21.91	130.81
121122	0.10	0.70	45.00		0.64	0.94	33.00	134.85
121211	0.60	0.50	0.00		0.26	0.38	39.39	95.38
121212	0.20	0.40	45.00		0.19	0.34	69.19	25.02
121221	0.30	0.45	30.00		0.67	0.72	28.20	114.50
121222	0.20	0.30	45.00		0.29	0.73	51.53	136.17
122111	0.50	0.15	0.00		0.57	0.31	22.78	82.66
122112	0.20	0.40	75.00		0.33	0.61	60.83	142.87
122121	0.15	0.60	30.00		0.30	0.26	60.03	86.39
122122	0.10	0.50	45.00		0.13	0.24	35.30	149.62
122211	0.30	0.40	25.00		0.30	0.43	21.37	34.54
122212	0.20	0.50	45.00		0.26	0.79	52.93	73.22
122221	0.30	0.60	0.00		0.28	0.40	59.68	100.60
122222	0.25	0.40	30.00		0.24	0.80	27.28	95.10
