# Supplementary material for: Use of micro‐CT to determine tracheobronchial airway geometries in three strains of mice used in inhalation toxicology as disease models
Source: Anat Rec (Hoboken). 2021 Mar 6;304(9):2050–67. doi: 10.1002/ar.24596 (PMC8451890; doi:10.1002/ar.24596)
Supplement: Supplementary file 5 — DATA S1: Supporting information. [file AR-304-2050-s004.zip › AR_24596_Cast_9_data.csv]

####################################################
# Date : 22/07/2020
# Cast # : 9
# Cast code : 920170
# Strain : ApoE-/-
# Sex : F
# Age (days) : 126-140
# Body Mass (g): 25
# Length (cm) : 10.2
# Circumference (cm) at foreamrs : 7.6
# Circumference (cm) at Xyphoid : 7.1
####################################################
# Notes:
# Manual and Automated morphometry measurements of the first 6 generations
#
# Man = manual
# Aut = Automated
# D = Diameter [mm]
# L = Length [mm]
# A = Branch Angle [deg]
# Ag = Angle to gravity [deg]
####################################################
Branch ID	D Man	L Man	A Man	Ag Man	D Aut	L Aut	A Aut	Ag Aut
1	1.60	10.00		90.00	1.52		0.00	90.00
11	2.00	4.00	10.00	120.00	2.13	3.15	25.85	106.86
12	1.30	5.50	30.00	120.00	1.47	5.71	38.33	126.41
111	2.20	2.00	10.00		2.13	1.76	36.20	89.07
112	0.70	2.00	30.00		2.44	1.81	15.86	116.41
121	1.90	3.00	10.00		1.96	1.35	8.41	120.41
122	0.70	2.50	45.00		0.73	1.33	63.41	107.14
1111	2.10	0.50	0.00		0.85	0.83	21.45	110.51
1112	1.00	2.70	15.00		0.69	0.74	59.11	45.35
1121	0.70	1.00	30.00		2.44	0.02	67.52	79.99
1122	0.50	0.50	90.00		2.07	2.51	15.78	108.22
1211	1.80	0.70	0.00		1.96	0.41	4.85	125.25
1212	0.70	1.50	15.00		0.24	1.18	61.68	173.19
1221	0.70	0.50	5.00		0.73	0.49	43.57	133.77
1222	0.40	0.40	90.00		0.71	1.25	35.49	123.14
11111	2.00	0.80	15.00		0.89	0.52	11.07	99.62
11112	1.40	2.50	20.00		0.37	0.61	86.52	158.14
11121	0.80	0.50	0.00		0.55	0.64	45.11	88.72
11122	0.30	0.50	90.00		0.53	0.69	44.83	55.64
11211	0.60	0.50	0.00		1.37	2.46	35.99	106.11
11212	0.20	0.60	50.00		1.00	2.09	78.41	53.39
11221	0.45	0.50	5.00		2.07	0.33	3.05	107.47
11222	0.40	0.60	45.00		2.07	1.12	77.97	153.98
12111	1.30	1.50	0.00		1.47	1.61	4.83	124.03
12112	0.35	0.90	90.00		0.76	1.22	46.98	107.96
12121	0.60	0.40	0.00		0.24	0.09	50.31	123.41
12122	0.30	0.40	90.00		0.32	0.62	68.30	118.04
12211	0.60	1.00	0.00		0.51	0.36	44.07	91.25
12212	0.15	0.40	90.00		0.40	0.38	53.35	169.24
12221	0.40	0.30	0.00		0.71	0.56	37.98	160.13
12222	0.35	0.50	75.00		0.61	0.64	29.75	100.07
111111	1.80	2.00	0.00		0.86	0.20	13.12	89.36
111112	0.30	1.40	90.00	150.00	0.10	0.53	105.14	55.94
111121	1.20	0.50	0.00		0.36	0.35	38.28	163.18
111122	0.40	0.90	30.00		0.31	0.29	54.52	103.73
111211	0.80	1.00	0.00		0.48	0.51	47.94	49.97
111212	0.30	0.50	100.00		0.35	0.42	26.30	99.59
111221	0.30	0.30	30.00		0.51	0.59	36.96	60.79
111222	0.20	0.25	45.00		0.35	0.48	73.10	116.90
112111	0.60	0.70	15.00		1.09	0.56	18.48	122.19
112112	0.50	0.50	45.00		0.46	1.11	54.28	118.99
112121	0.15	0.20	30.00		0.96	0.38	39.31	48.20
112122	0.10	0.20	45.00		0.66	0.65	52.70	103.45
112211	0.45	0.25	0.00		1.66	1.41	13.16	118.83
112212	0.20	0.35	90.00		0.85	1.47	46.74	65.53
112221	0.40	0.50	0.00		0.28	0.27	51.76	121.14
112222	0.25	0.40	80.00		0.25	0.23	79.71	109.98
121111	1.10	0.50	0.00		1.33	0.58	10.78	114.00
121112	0.30	0.70	45.00		0.40	0.82	62.08	158.70
121121	0.35	0.30	0.00		0.76	0.43	71.39	48.67
121122	0.15	0.25	75.00		0.74	0.72	26.56	134.51
121211	0.30	0.30	5.00		0.19	0.31	114.94	111.38
121212	0.20	0.35	40.00		0.18	0.31	30.46	125.74
121221	0.30	0.15	0.00		0.31	0.30	13.83	104.99
121222	0.20	0.50	65.00		0.27	0.25	58.07	172.20
122111	0.40	0.60	30.00		0.47	0.46	6.72	96.63
122112	0.30	0.70	40.00		0.22	0.29	78.76	39.77
122121	0.15	0.25	25.00		0.37	0.41	56.27	133.36
122122	0.10	0.20	50.00		0.28	0.42	32.37	137.12
122211					0.31	0.28	56.38	110.40
122212					0.28	0.20	36.43	155.52
122221	0.35	0.30	0.00		0.66	0.11	24.00	92.92
122222	0.20	0.30	90.00		0.22	0.41	87.78	40.10
